# Supplementary material for: Dose Response, Dosimetric, and Metabolic Evaluations of Replacement PFAS Perfluoro-(2,5,8-trimethyl-3,6,9-trioxadodecanoic) Acid (HFPO-TeA)
Source: Toxics. 2023 Nov 22;11(12):951. doi: 10.3390/toxics11120951 (PMC10747602; doi:10.3390/toxics11120951)
Supplement: Supplementary file 1 [file toxics-11-00951-s001.zip]

Archive with 2 entries (2 files):
- Renyer etal_HFPO-TeA_SI IVIVE Calculations Sheet_Edited.xlsx
- Renyer etal_HFPOTeA_SI Tables and Figures_Edited.pdf
