# Supplementary material for: Dose Response, Dosimetric, and Metabolic Evaluations of Replacement PFAS Perfluoro-(2,5,8-trimethyl-3,6,9-trioxadodecanoic) Acid (HFPO-TeA)
Source: Toxics. 2023 Nov 22;11(12):951. doi: 10.3390/toxics11120951 (PMC10747602; doi:10.3390/toxics11120951)
Supplement: Supplementary file 1 [file toxics-11-00951-s001.zip › Renyer etal_HFPO-TeA_SI IVIVE Calculations Sheet_Edited.xlsx]

## Sheet: Experimental TK Data- Human
Supplementary Table 19: Experimental Human TK Data and Calculations
Ultracentrifupgation (UC) assay to measure plasma protein binding : Experimental fraction unbound in plasma (fup) and plasma stability data											Time 1 hr (nM)			Time 5 hr (nM)			Aqueous Fraction (nM)			Fraction Unbound in plasma (fup)			Stability (T5hr/ T1hr)
DTXSID	Chemical	CAS#	UC Assay Date	Species	Conc. (nM)	Average fup	St. Dev fup	CV fup	Average Stability	SD Stability	A	B	C	A	B	C	A	B	C	A	B	C	A	B	C
DTXSID70880215	Perfluoro-2-methyl-3-oxahexanoic acid (HFPO-DA)	13252-13-6	12.07.2022	Human	10000	0.00976831	0.000208344	0.0213286	0.990517	0.149952	7466.4	6753.6	7822.4	7344	7724.8	6603.2	72.64	73.6	65.28	0.00989107	0.00952775	0.00988612	0.983607	1.1438	0.84414
DTXSID00892442	Perfluoro-2,5-dimethyl-3,6-dioxanonanoic acid (HFPO-TA)	13252-14-7	12.12.2022	Human	10000	0.00129278	0.000205841	0.159224	1.03079	0.254832	8701.6	7049.6	9759.2	6679.2	8997.6	10232	8.96	9.6	15.04	0.00134148	0.00106695	0.0014699	0.767583	1.27633	1.04845
DTXSID70276659	Perflouro(2,5,8-trimethyl-3,6,9-trioxadodecanoic) acid (HFPO-TeA)	65294-16-8	12.02.2022	Human	10000	0.0124073	0.00165803	0.133633	1.03629	0.174648	7360	7808	6928	6848	7344	8576	83.2	80	121.6	0.0121495	0.0108932	0.0141791	0.930435	0.940574	1.23788
DTXSID	Reference Compound Data	CAS#	UC Assay Date	Species	Conc. (nM)	Average fup	St. Dev fup	fup	Average Stability	SD Stability	A	B	C	A	B	C	Aqueous Fraction (nM)			Fraction Unbound in plasma (fup)			Stability (T5hr/ T1hr)
DTXSID8022371	Tesosterone	58-22-0	12.07.2022	Human	10000	0.0358533	0.0034307	0.0956869	1.00022	0.126177	8300.8	7576	8388.8	7943.2	8654.4	7561.6	293.12	277.12	292.16	0.036902	0.0320207	0.0386373	0.95692	1.14234	0.901392
DTXSID8022371	Testosterone	58-22-0	12.12.2022	Human	10000	0.0480348	0.00501572	0.104419	1.10588	0.161366	10645.6	9234.4	11470.4	10181.6	11792	12436.8	546.88	521.28	574.4	0.0537126	0.0442062	0.0461855	0.956414	1.27696	1.08425
DTXSID8022371	Testosterone	58-22-0	12.02.2022	Human	10000	0.0416525	0.00117613	0.0282367	0.981163	0.0220713	8950.4	9166.4	9173.6	8768.8	8798.4	9209.6	376.32	357.12	381.76	0.0429158	0.0405892	0.0414524	0.97971	0.959853	1.00392
Hepatocyte Clearance Assay Data							Ln Concentration						Negative Control Data				Stability Evaluation		Linear Regression Results
																	(NS = nonsignificant loss)
DTXSID	Chemical	CAS#	Assay Date	Species	Concentration (nM)	Time (min)	0	15	30	60	120	240	15	240	15	240	T-test pvalue	T-test pvalue	Best-Fit Values									No cells - Chem Degradation		HT Background	HT-Background	HT-Background	Background-Subtracted
													No cells (NC)		Heat Treated (HT)		NC Background Clearance	HT Background Clearance	Slope	r2	Sy.x	F	DFn	DFd	P value	Half Life	Clint	k	Half Life	k	Half Life	Clearance	Clint
DTXSID70880215	Perfluoro-2-methyl-3-oxahexanoic acid (HFPO-DA)	13252-13-6	01.13.2023	Human	1000	Rep 1	4.09451	4.13724	4.24678	4.12326	4.33454	4.96585	4.40672	4.03477	4.40672	4.63249	0.0385026	NS	0.0006364	0.6428	0.2223	28.79	1	16	<0.0001	NS	0	NS	NS	NS	NS	0	0
DTXSID70880215	Perfluoro-2-methyl-3-oxahexanoic acid (HFPO-DA)	13252-13-6				Rep 2	4.237	3.32179	4.13677	4.275	4.37513	4.71769	4.87999	4.09067	4.87999	4.72028
DTXSID70880215	Perfluoro-2-methyl-3-oxahexanoic acid (HFPO-DA)	13252-13-6				Rep 3	4.17346	3.85036	4.2711	4.26507	4.33284	4.84277	5.24671	4.16573	5.24671	4.87367
DTXSID00892442	Perfluoro-2,5-dimethyl-3,6-dioxanonanoic acid (HFPO-TA)	13252-14-7	01.13.2023	Human	1000	Rep 1	3.49772	4.05161	3.76468	4.11904	4.2452	4.51492	4.35965	3.93711	4.35965	4.90045	0.0200362	NS	0.000858	0.6081	0.2998	24.83	1	16	0.0001	NS	0	NS	NS	NS	NS	0	0
DTXSID00892442	Perfluoro-2,5-dimethyl-3,6-dioxanonanoic acid (HFPO-TA)	13252-14-7				Rep 2	3.51839	4.06749	3.64571	4.01151	3.92809	4.76482	5.0085	3.93163	5.0085	4.93914
DTXSID00892442	Perfluoro-2,5-dimethyl-3,6-dioxanonanoic acid (HFPO-TA)	13252-14-7				Rep 3	3.37622	3.82319	3.2925	3.22486	3.6055	4.75574	5.18839	3.83665	5.18839	4.91067
DTXSID70276659	Perflouro(2,5,8-trimethyl-3,6,9-trioxadodecanoic) acid (HFPO-TeA)	65294-16-8	01.13.2023	Human	1000	Rep 1	4.43181	4.57529	3.68752	3.04645	4.21966	3.95671	3.24308	4.39833	3.24308	3.90709	NS	NS	0.001224	0.0193	0.4278	0.3149	1	16	0.5825	NS	0	NS	NS	NS	NS	0	0
DTXSID70276659	Perflouro(2,5,8-trimethyl-3,6,9-trioxadodecanoic) acid (HFPO-TeA)	65294-16-8				Rep 2	4.51134	4.46965	3.57885	3.50321	4.30671	3.81559	3.85471	4.15131	3.85471	4.42709
DTXSID70276659	Perflouro(2,5,8-trimethyl-3,6,9-trioxadodecanoic) acid (HFPO-TeA)	65294-16-8				Rep 3	4.42804	3.85822	3.65532	3.8121	4.14882	4.04221	4.83922	4.19517	4.83922	4.08702
DTXSID1021116	Phenactin	62-44-2	01.13.2023	Human	1000	Rep 1	3.77643	3.81375	3.5799	3.30138			3.86493	3.91621	4.40855	4.61601	NS	NS	-0.006025	0.7941	0.07456	38.57	1	10	0.0001	115.021	12.05	NA		-0.00162626	426.132	3.25252	8.79748
						Rep 2	3.79751	3.75443	3.71064	3.51214			3.89427	4.0144	4.97349	4.48909											#DIV/0!					#DIV/0!
						Rep 3	3.72231	3.66228	3.63785	3.45411			3.8643	3.97293	5.37477	4.55398											#DIV/0!					#DIV/0!
DTXSID6023525	Propranolol	525-66-6	01.13.2023	Human	1000	Rep 1	3.30579	3.13462	2.92906	2.83027	2.23431		3.14544	3.37997	4.46752	4.21228	NS	NS	-0.007094	0.921	0.09471	151.5	1	13	<0.0001	97.6882	14.188	NA		-0.000939537	737.597	1.87907	12.3089
						Rep 2	3.29695	3.19826	2.98163	2.88536	2.42214		3.16632	3.45157	4.03364	4.0046											#DIV/0!					#DIV/0!
						Rep 3	3.22565	3.02091	3.06619	3.01161	2.48574		3.16125	3.44298	4.40932	4.05941											#DIV/0!					#DIV/0!
																								.
	Figure S1				Figure S3
	Hepatic clearance of HFPO-DA, HFPO-TA and HFPO-TeA over time in suspended human hepatocytes.				Hepatic clearance of reference compounds phenacetin and propranolol over time in suspended human hepatocytes.
	Plotted as natural log of concentration vs time and used to calculate intrinsic clearance				Plotted as natural log of concentration vs time and used to calculate intrinsic clearance

## Sheet: Experimental TK Data - Rat
Supplementary Table 20: Experimental Rat TK Data and Calculations
Ultracentrifupgation (UC) assay to measure plasma protein binding : Experimental fraction unbound in plasma (fup) and plasma stability data											Time 1 hr (nM)			Time 5 hr (nM)			Aqueous Fraction (nM)			Fraction Unbound in plasma (fup)			Stability (T5hr/ T1hr)
DTXSID	Chemical	CAS#	UC Assay Date	Species	Conc. (nM)	Average fup	St. Dev fup	CV fup	Average Stability	St. Dev. Stability	Rep A	Rep B	Rep C	Rep A	Rep B	Rep C	Rep A	Rep B	Rep C	Rep A	Rep B	Rep C	Rep A	Rep B	Rep C
DTXSID70880215	Perfluoro-2-methyl-3-oxahexanoic acid (HFPO-DA)	13252-13-6	12.07.2022	Rat	10000	0.0306973	0.000416348	0.013563	1.09093	0.0564487	8312	7672	6848	8736		7744	265.6	230.4	240	0.0304029		0.0309917	1.05101		1.13084
DTXSID00892442	Perfluoro-2,5-dimethyl-3,6-dioxanonanoic acid (HFPO-TA)	13252-14-7	12.12.2022	Rat	10000	0.00181363	0.000362874	0.200081	1.02611	0.129523	10520	8760	10184	9688	10256	10048	16	16	22.4	0.00165153	0.00156006	0.0022293	0.920913	1.17078	0.986646
DTXSID70276659	Perflouro(2,5,8-trimethyl-3,6,9-trioxadodecanoic) acid (HFPO-TeA)	65294-16-8	12.02.2022	Rat	10000	0.00586604	0.00140491	0.239499	1.19956	0.376863	8384	6528	3936	7792	6784	6416	38.4	35.2	48	0.00492813	0.00518868	0.0074813	0.929389	1.03922	1.63008
DTXSID	Reference Compound Data	CAS#	UC Assay Date	Species	Conc. (nM)	Average fup	St. Dev fup	CV fup	Average Stability	St. Dev. Stability	Rep A	Rep B	Rep C	Rep A	Rep B	Rep C	Rep A	Rep B	Rep C	Rep A	Rep B	Rep C	Rep A	Rep B	Rep C
DTXSID8022371	Testosterone	58-22-0	12.07.2022	Rat	10000	0.051524	0.00080691	0.0156608	1.03442	0.0276368	9300.8	8783.2	7990.4	9439.2		8421.6	480.96	472	438.72	0.0509535		0.0520946	1.01488		1.05396
DTXSID8022371	Testosterone	58-22-0	12.12.2022	Rat	10000	0.0549496	0.00414692	0.0754677	1.08247	0.0489565	11552	10184	12408	11928	11512	13456	659.2	678.4	681.6	0.0552649	0.0589298	0.050654	1.03255	1.1304	1.08446
DTXSID8022371	Testosterone	58-22-0	12.02.2022	Rat	10000	0.0509631	0.00524823	0.102981	0.948701	0.110366	9953.6	10011.2	9964	8667.2	9013.6	10711.2	463.36	491.2	481.28	0.0534613	0.0544954	0.0449324	0.87076	0.900352	1.07499
Hepatocyte Clearance Assay Data							Ln Concentration						Negative Control Data				Stability Evaluation		Linear Regression Results
																	(NS = nonsignificant loss)
DTXSID	Chemical	CAS#	Assay Date	Species	Concentration (nM)	Time (min)	0	15	30	60	120	240	15	240	15	240	T-test pvalue	T-test pvalue	Best-Fit Values									No cells - Chem Degradation		HT- Background	HT-Background	HT-Background	Background-Subtracted
													No cells (NC)		Heat Treated (HT)		NC Background Clearance	HT Background Clearance	Slope	r2	Sy.x	F	DFn	DFd	P value	Half Life	Clint	k	Half Life	k	Half Life	Clearance	Clint
DTXSID70880215	Perfluoro-2-methyl-3-oxahexanoic acid (HFPO-DA)	13252-13-6	01.13.2023	Rat	1000	Rep 1	4.51141	4.5017	4.40256	4.27736	4.38315	4.56038	4.42796	4.53185	4.42796	4.43782	NS	NS	0.0002303	0.1264	0.08046	2.316	1	16	0.1476	NS	0	NS	NS	NS	NS	0	0
DTXSID70880215	Perfluoro-2-methyl-3-oxahexanoic acid (HFPO-DA)	13252-13-6				Rep 2	4.46602	4.45783	4.32493	4.454	4.52732	4.54542	4.94833	4.46153	4.94833	4.52472
DTXSID70880215	Perfluoro-2-methyl-3-oxahexanoic acid (HFPO-DA)	13252-13-6				Rep 3	4.45516	4.5341	4.4576	4.5417	4.37071	4.55671	5.23218	4.44887	5.23218	4.46499
DTXSID00892442	Perfluoro-2,5-dimethyl-3,6-dioxanonanoic acid (HFPO-TA)	13252-14-7	01.13.2023	Rat	1000	Rep 1	4.59794	4.81891	4.78557	4.84379	4.68426	4.73926	4.17254	3.92296	4.17254	4.90045	NS	NS	0.0003164	0.1411	0.1105	2.629	1	16	0.1244	NS	0	NS	NS	NS	NS	0	0
DTXSID00892442	Perfluoro-2,5-dimethyl-3,6-dioxanonanoic acid (HFPO-TA)	13252-14-7				Rep 2	4.64545	4.71447	4.60497	4.74953	4.63171	4.92471	4.88967	4.20185	4.88967	4.93914
DTXSID00892442	Perfluoro-2,5-dimethyl-3,6-dioxanonanoic acid (HFPO-TA)	13252-14-7				Rep 3	4.53743	4.85211	4.61105	4.80271	4.5468	4.85054	5.4522	3.87536	5.4522	4.91067
DTXSID70276659	Perflouro(2,5,8-trimethyl-3,6,9-trioxadodecanoic) acid (HFPO-TeA)	65294-16-8	01.13.2023	Rat	1000	Rep 1	3.03055	3.09319	4.20833	3.20779	4.04042	4.38104	2.64014	3.69566	2.64014	3.39417	NS	NS	0.001258	0.4895	0.4394	15.34	1	16	0.0012	NS	0	NS	NS	NS	NS	0	0
DTXSID70276659	Perflouro(2,5,8-trimethyl-3,6,9-trioxadodecanoic) acid (HFPO-TeA)	65294-16-8				Rep 2	2.90081	2.27058	3.36376	2.99966	3.22672	4.07847	2.43567	3.60255	2.43567	3.49651
DTXSID70276659	Perflouro(2,5,8-trimethyl-3,6,9-trioxadodecanoic) acid (HFPO-TeA)	65294-16-8				Rep 3	2.99966	2.95146	2.7617	2.84289	2.86107	4.04457	2.59789	3.51215	2.59789	3.96196
DTXSID1021116	Phenacetin	62-44-2	01.13.2023	Rat	1000	Rep 1	3.74313	3.74974	3.51482	3.00122	2.75748	2.00418	3.71211	3.82516	3.7605	3.88012	NS	NS	-0.008025	0.959	0.1449	374.4	1	16	<0.0001	86.3551	16.05	NS	NS	NS	NS	0	16.05
						Rep 2	3.78827	3.87764	3.48707	3.39786	2.75175	1.70293	3.77529	3.87432	3.82929	3.86262											#DIV/0!
						Rep 3	3.80933	3.89975	3.54443	3.47569	2.94233	2.05027	3.76769	4.01566	3.82297	3.39886											#DIV/0!
DTXSID6023525	Propranolol	525-66-6	01.13.2023	Rat	1000	Rep 1	2.87526	1.87794	1.04028	-0.2	-2.53		3.15572	3.04214	3.21687	3.24337	NS	NS	-0.04426	0.9882	0.2205	1088	1	13	<0.0001	15.6575	88.52	NS	NS	NS	NS	0	88.52
						Rep 2	2.94233	1.80993	1.11841	-0.05	-2.81		3.28877	3.16884	3.14286	3.11529											#DIV/0!
						Rep 3	2.99823	1.981	1.31103	0.06	-2.3		3.3628	3.36799	3.38676	3.48615											#DIV/0!
	Figure S2:				Figure S4:
	Hepatic clearance of HFPO-DA, HFPO-TA and HFPO-TeA over time in suspended rat hepatocytes.				Hepatic clearance of reference compounds phenacetin and propranolol over time in suspended rat hepatocytes.
	Plotted as natural log of concentration vs time and used to calculate intrinsic clearance				Plotted as natural log of concentration vs time and used to calculate intrinsic clearance

## Sheet: IVIVE-Css
Supplementary Table 21: In Vitro-In Vivo Extrapolation (IVIVE) and Css Calculations
Human TK Data
Human hematocrit ref value:	0.45
Predicted B:P	0.55	fub=fup/(1-hemocrit ref value)	Model Inputs:	ID (mg/kg/hr):	0.042	BW (kg):	70	Human HPGL: (mill cells/g)	110	Human Vl (g)	1596	Human Q1 (µL/min)	1500000	Human GFR (L/hr)	6.71
DTXSID	CASRN	Compound Name	Species	HepCl. Conc. (µM)	PPB Conc. (µM)	Mol Wt.	Experimental Fup	Fub	Clrenal (L/hr)	Clin vitro (µL/min/106 cells)	Clint (µL/min)	Clhepatic (L/hr)	Css (mg/L)	Css (µM)
DTXSID70880215	13252-13-6	Perfluoro-2-methyl-3-oxahexanoic acid (HFPO-DA)	Human	1	10	330.053	0.00976831	0.0177606	0.119173	0	0	0	24.6699	74.7454
DTXSID00892442	13252-14-7	Perfluoro-2,5-dimethyl-3,6-dioxanonanoic acid (HFPO-TA)	Human	1	10	496.076	0.00129278	0.0023505	0.0157719	0	0	0	186.408	375.765
DTXSID70276659	65294-16-8	Perflouro(2,5,8-trimethyl-3,6,9-trioxadodecanoic) acid (HFPO-TeA)	Human	1	10	662.098	0.0124073	0.0225587	0.151369	0	0	0	19.4227	29.3351
Rat TK Data
Rat hematocrit ref value:	0.439
Predicted B:P	0.561	fub=fup/(1-hemocrit ref value)	Model Inputs:	ID (mg/kg/hr)	0.042	BW (kg)	0.25	Rat HPGL (mill cells/g)	117	Rat Vl (g)	9.5	Rat Q1 (uL/min)	13800	Rat GFR (L/hr)	0.08
DTXSID	CASRN	Compound Name	Species	HepCl. Conc. (µM)	PPB Conc. (µM)	Mol Wt.	Experimental Fup	Fub	Clrenal (L/hr)	Clin vitro (µL/min/106 cells)	Clint (µL/min)	Clhepatic (L/hr)	Css (mg/L)	Css (µM)
DTXSID70880215	13252-13-6	Perfluoro-2-methyl-3-oxahexanoic acid (HFPO-DA)	Rat	1	10	330.053	0.0306973	0.054719	0.00437752	0	0	0	2.39862	7.26738
DTXSID00892442	13252-14-7	Perfluoro-2,5-dimethyl-3,6-dioxanonanoic acid (HFPO-TA)	Rat	1	10	496.076	0.00181363	0.00323285	0.000258628	0	0	0	40.5988	81.8399
DTXSID70276659	65294-16-8	Perflouro(2,5,8-trimethyl-3,6,9-trioxadodecanoic) acid (HFPO-TeA)	Rat	1	10	662.098	0.00586604	0.0104564	0.000836511	0	0	0	12.5521	18.9581
Abbreviations
BW	Body weight
Clhepatic	Hepatic clearance
Clint	Intrinsic clearance
Clin vitro	In vitro clearance
Clrenal	Renal clearance
Css	Steady state concentration
Fub	Fraction unbound in blood
Fup	Fraction unbound in plasma
GFR	Glomerular filtration rate
HepCl	Hepatocytic clearance
HPGL	Hepatocytes per gram of liver
ID	Intake dosage
Mol Wt.	Molecular weight
PPB	Protein plasma binding
Q1	Liver blood flow
VI	Volume of liver
